# Supplementary material for: Stable isotope (C, N, O, and H) study of a comprehensive set of feathers from two Setophaga citrina
Source: PLoS One. 2021 Jan 14;16(1):e0236536. doi: 10.1371/journal.pone.0236536 (PMC7808661; doi:10.1371/journal.pone.0236536)
Supplement: S1 File — (XLSX) [file pone.0236536.s001.xlsx]

## Sheet: Nitrogen
d15N	2017	2018
P9	3.23194	2.8
P8	3.19143	2.7
P7	2.32553	3.07943
P6	2.50985	2.94121
P5	2.45021	3.59055
P4	2.60089	3.83099
P3	2.40839	3.5193
P2	2.60114	3.48998
P1	2.45892	3.45651
S1	2.29155	3.58529
S2	2.27637	3.20818
S3	2.22943	3.31844
S4	2.1338	3.22603
S5	2.17271	3.62169
S6	2.19932	3.56122
S7	2.18668	3.56603
S8	2.34708	3.71083
S9	2.12885	3.58253
RR6	2.24461	3.43339
RR5	3.68398	2.89351
RR4	3.42956	2.9
RR3	2.23757	3.3
RR2	3.0898	3.69254
RR1	3.33954	4.21484
RL1	3.51666	4.40151
RL2	3.493	10.3
RL3	3.35698	4.2595
RL4	3.42224	3.95297
RL5	3.50714	3.99721
RL6	3.60464	3.56699
BELLY	2.75447	3.38779
BACK	5.88679	3.81914
RUMP	2.97008	3.63958
NAPE	3.0945	3.46383
THROAT	2.76314	3.28218
BREAST	3.21367	3.45632
PC	3.29678	3.64335
MC	3.17729	3.31763
GC	3.49871	3.52377

## Sheet: Carbon
d13C	2017	2018
P9	-25.1646	-25.2303
P8	-24.9254	-25.4477
P7	-25.0232	-25.2551
P6	-24.9486	-25.2
P5	-25.0669	-25.0437
P4	-25.0538	-25.1197
P3	-25.0698	-24.972
P2	-25.0359	-25.002
P1	-25.0023	-24.9269
S1	-25.0081	-25.0826
S2	-25.2967	-25.2965
S3	-25.0054	-25.3082
S4	-25.0417	-25.4575
S5	-24.8366	-25.1201
S6	-24.779	-25.3709
S7	-24.7827	-25.0404
S8	-24.7227	-24.9502
S9	-24.7112	-25.1
RR6	-25.0147	-24.8583
RR5	-24.3935	-24.7
RR4	-24.5789	-25
RR3	-25.0289	-25.4
RR2	-24.9633	-25.4089
RR1	-25.117	-25.124
RL1	-25.1519	-25.2077
RL2	-25.0835	-21.7
RL3	-25.0263	-25.2513
RL4	-24.7933	-24.7621
RL5	-24.8782	-24.8135
RL6	-24.8148	-24.7952
BELLY	-24.3652	-24.536
BACK	-24.9926	-25.4724
RUMP	-25.3424	-25.6541
NAPE	-24.8113	-25.6261
THROAT	-25.4167	-25.8202
BREAST	-24.5735	-25.2847
PC	-24.7181	-25.0387
MC	-25.2107	-25.1
GC	-25.2658	-25.3384

## Sheet: Oxygen
d18O	2017	2018
P9	14.6632	14.5593
P8	14.8589	14.694
P7	15.048	15.4476
P6	15.1056	15.0667
P5	15.185	13.5529
P4	14.6672	13.0071
P3	14.8331	14.2181
P2	14.7886	14.2721
P1	15.2423	13.5358
S1	14.95	14.9483
S2	14.849	14.3391
S3	14.9444	12.0984
S4	14.8	13.6
S5	14.9	13.7
S6	15.8747	14.0484
S7	15.0459	13.7256
S8	14.3909	14.0115
S9	14.7868	14.9191
RR6	15.4471	14.7237
RR5	15.2906	14.8278
RR4	15.2423	13.5
RR3	15.0983	13.6
RR2	14.8629	13.6687
RR1	14.9375	13.5673
RL1	15.1542	13.8409
RL2	15.0326	14.8445
RL3	15.0295	13.841
RL4	14.9565	14.0055
RL5	15.1309	13.9856
RL6	15.1344	14.4744
BELLY	16.1186	14.5899
BACK	16.4845	15.0748
RUMP	16.1405	15.1864
NAPE	15.2069	14.618
THROAT	16.0484	14.2327
BREAST	15.8297	13.7752
PC	15.2209	14.4207
MC	16.2859	14.6773
GC	16.2677	14.6924

## Sheet: Hydrogen
dD	2017	2018
P9	-41.7196	-39.5
P8	-37.1451	-42.6
P7	-37.5409	-35.1
P6	-38.7774	-33.8
P5	-43.3328	-32.6
P4	-40.7713	-37.1
P3	-43.3177	-29.6
P2	-39.5358	-35.6
P1	-37.6775	-38.9
S1	-34.225	-38
S2	-36.4761	-36.9
S3	-35.6022	-33.4
S4	-34.8327	-31.1
S5	-40.7864	-36.6
S6	-39.2445	-35.6
S7	-38.8708	-34.1
S8	-39.2555	-34
S9	-36.9	-30.4
RR6	-33.6549	-32.391
RR5	-35.6266	-34.3287
RR4	-35.1291	-34.7883
RR3	-33.7337	-35.4523
RR2	-33.4348	-32.5449
RR1	-24.4716	-35.5536
RL1	-34.5325	-35.0677
RL2	-35.2001	-32.3044
RL3	-35.5195	-31.3268
RL4	-33.4027	-31.0317
RL5	-34.1359	-32.798
RL6	-34.7827	-32.9752
BELLY	-25.6024	-35.8
BACK	-22.2052	-10.8739
RUMP	-30.9102	-26.4443
NAPE	-15.7814	-22.5886
THROAT	-27.0318	-25.5928
BREAST	-29.5179	-23.0606
PC	-28.193	-22.8397
MC	-22.2704	-31.7
GC	-24.8651	-23.0394
